# Supplementary material for: Intrafibrillar Dispersion of Cuprous Oxide (Cu2O) Nanoflowers within Cotton Cellulose Fabrics for Permanent Antibacterial, Antifungal and Antiviral Activity
Source: Molecules. 2022 Nov 9;27(22):7706. doi: 10.3390/molecules27227706 (PMC9692297; doi:10.3390/molecules27227706)
Supplement: Supplementary file 1 [file molecules-27-07706-s001.zip]

Archive with 1 entries (1 files):
- molecules-1981117-supplementary.pdf
